# Supplementary material for: aSynPEP-DB: a database of biogenic peptides for inhibiting α-synuclein aggregation
Source: Database (Oxford). 2023 Nov 27;2023:baad084. doi: 10.1093/database/baad084 (PMC10681447; doi:10.1093/database/baad084)
Supplement: baad084_Supp [file baad084_supp.zip]

Archive with 1 entries (1 files):
- suppl_data/aSynPepDB_supplementary-final.pdf
